# Supplementary material for: Mutational spectrum and prognosis in Chinese patients with prefibrotic primary myelofibrosis
Source: EJHaem. 2021 Dec 30;3(1):184–90. doi: 10.1002/jha2.361 (PMC9176118; doi:10.1002/jha2.361)
Supplement: Supplementary file 2 — Supporting information [file JHA2-3-184-s002.xlsx]

## Sheet: All MPN cases
Table S2. The complete list of the mutations identified in 172 Chinese patients with WHO-defined pre-PMF, overt PMF and ET.
Sample	Chr	Position*	dbSNP (Build 154)	COSMIC (v92)	REF	ALT	VAF#	Effect	Gene	Accession no.	Nucleotide change	Predicted protein change
ET_13	9	133759442	rs754252285	COSM1106019	C	T	0.48	missense	ABL1	NM_007313.2	c.1822C>T	p.R608C
pre-PMF_13	9	133760855	rs777717678	COSM3699275	G	A	0.5	missense	ABL1	NM_007313.2	c.3235G>A	p.G1079S
ET_68	20	31022674	.	.	A	ACT	0.09	frameshift	ASXL1	NM_015338.5	c.2160_2161insTC	p.L721Sfs*5
ET_38	20	31016149	rs370054224	COSM3911095	C	T	0.5	missense	ASXL1	NM_015338.5	c.395C>T	p.S132L
Overt PMF_4	20	31022286	rs762036456	COSM36166	T	TA	0.3733	nonsense	ASXL1	NM_015338.5	c.1772dup	p.Y591*
Overt PMF_3	20	31022380	.	.	TGCAGGTCCGAG	T	0.066	frameshift	ASXL1	NM_015338.5	c.1867_1877del	p.Q623Gfs*8
Overt PMF_5	20	31022387	.	.	CCGAGG	C	0.054	frameshift	ASXL1	NM_015338.5	c.1873_1877del	p.R625Gfs*8
Overt PMF_1	20	31022441	rs750318549	COSM34210	A	AG	0.068	frameshift	ASXL1	NM_015338.5	c.1934dup	p.G646Wfs*12
Overt PMF_20	20	31022592	rs373221034	COSM51388	C	T	0.0667	nonsense	ASXL1	NM_015338.5	c.2077C>T	p.R693*
Overt PMF_6	20	31022766	.	.	GT	G	0.5111	frameshift	ASXL1	NM_015338.5	c.2253del	p.A752Lfs*20
Overt PMF_14	20	31022800	.	.	T	A	0.1582	nonsense	ASXL1	NM_015338.5	c.2285T>A	p.L762*
Overt PMF_4	20	31022978	rs1221361018	COSM97037	T	TA	0.128	frameshift	ASXL1	NM_015338.5	c.2464dup	p.T822Nfs*11
Overt PMF_3	20	31023108	rs147895689	COSM132972	G	T	0.0703	nonsense	ASXL1	NM_015338.5	c.2593G>T	p.E865*
Overt PMF_18	20	31023209	rs760592730	COSM219071	G	A	0.5132	nonsense	ASXL1	NM_015338.5	c.2694G>A	p.W898*
pre-PMF_20	20	31022288	rs371369583	COSM1681609	C	A	0.359	nonsense	ASXL1	NM_015338.5	c.1773C>A	p.Y591*
pre-PMF_25	20	31022382	rs111316898	COSM133571	C	T	0.4706	nonsense	ASXL1	NM_015338.5	c.1867C>T	p.Q623*
pre-PMF_13	20	31022441	rs750318549	COSM34210	A	AG	0.1875	frameshift	ASXL1	NM_015338.5	c.1934dup	p.G646Wfs*12
pre-PMF_17	20	31022441	rs750318549	COSM34210	A	AG	0.2771	frameshift	ASXL1	NM_015338.5	c.1934dup	p.G646Wfs*12
pre-PMF_35	20	31022441	rs750318549	COSM34210	A	AG	0.2286	frameshift	ASXL1	NM_015338.5	c.1934dup	p.G646Wfs*12
pre-PMF_38	20	31022441	rs750318549	COSM34210	A	AG	0.2179	frameshift	ASXL1	NM_015338.5	c.1934dup	p.G646Wfs*12
pre-PMF_57	20	31022441	rs750318549	COSM34210	A	AG	0.4	frameshift	ASXL1	NM_015338.5	c.1934dup	p.G646Wfs*12
pre-PMF_65	20	31022441	rs750318549	COSM34210	A	AG	0.295	frameshift	ASXL1	NM_015338.5	c.1934dup	p.G646Wfs*12
pre-PMF_7	20	31022441	rs750318549	COSM34210	A	AG	0.3333	frameshift	ASXL1	NM_015338.5	c.1934dup	p.G646Wfs*12
pre-PMF_9	20	31022441	rs750318549	COSM34210	A	AG	0.2386	frameshift	ASXL1	NM_015338.5	c.1934dup	p.G646Wfs*12
pre-PMF_19	20	31022560	.	.	GCACCCCTGGAAAGTGTA	G	0.4844	frameshift	ASXL1	NM_015338.5	c.2047_2063del	p.T683Vfs*29
pre-PMF_10	20	31022592	rs373221034	COSM51388	C	T	0.5221	nonsense	ASXL1	NM_015338.5	c.2077C>T	p.R693*
pre-PMF_1	2	25967303	rs941266769	.	G	A	0.062	nonsense	ASXL2	NM_018263.6	c.1903C>T	p.Q635*
ET_39	11	108218045	rs587782451	COSM1183938	A	G	0.5522	missense	ATM	NM_000051.3	c.8624A>G	p.N2875S
ET_54	11	108201105	.	COSM6519564	G	A	0.47	nonsense	ATM	NM_000051.3	c.7472G>A	p.W2491*
pre-PMF_55	11	108225556	rs772621438	COSM6937256	G	A	0.5522	missense	ATM	NM_000051.3	c.8805G>A	p.M2935I
ET_23	X	39932819	rs764515953	COSM5030821	C	T	0.56	missense	BCOR	NM_001123385.1	c.1780G>A	p.V594I
pre-PMF_26	X	39932819	rs764515953	COSM5030821	C	T	1	missense	BCOR	NM_001123385.1	c.1780G>A	p.V594I
pre-PMF_59	X	39923603	.	COSM6909778	C	T	0.3269	missense	BCOR	NM_001123385.1	c.3488G>A	p.R1163Q
pre-PMF_44	11	102206714	.	COSM4911134	C	T	0.544	missense	BIRC3	NM_182962.3	c.1342C>T	p.R448W
ET_14	13	32937431	rs80359052	COSM3399344	G	A	0.44	missense	BRCA2	NM_000059.3	c.8092G>A	p.A2698T
ET_12	17	260194	rs782286822	COSM1727323	G	C	0.45	missense	C17orf97	NM_001013672.5	c.61G>C	p.G21R
Overt PMF_2	17	263034	rs781920840	.	CACAG	C	0.2955	frameshift	C17orf97	NM_001013672.5	c.406_409del	p.Q136Afs*23
ET_18	19	.	rs1555760738	COSM1738055	.	.	0.417	frameshift	CALR	NM_004343.4	c.1099_1150del	p.L367Tfs*46
ET_58	19	.	rs1555760738	COSM1738055	.	.	0.47	frameshift	CALR	NM_004343.4	c.1099_1150del	p.L367Tfs*46
ET_59	19	.	rs1555760738	COSM1738055	.	.	0.42	frameshift	CALR	NM_004343.4	c.1099_1150del	p.L367Tfs*46
ET_62	19	.	rs1555760738	COSM1738055	.	.	0.42	frameshift	CALR	NM_004343.4	c.1099_1150del	p.L367Tfs*46
ET_42	19	.	.	COSM2704902	.	.	0.39	frameshift	CALR	NM_004343.4	c.1116_1141del	p.D373Rfs*47
ET_29	19	.	.	.	.	.	0.42	frameshift	CALR	NM_004343.4	c.1128_1159delinsGTGC	p.K377Cfs*44
ET_10	19	13054627	.	COSM1738056	A	ATTGTC	0.07	frameshift	CALR	NM_004343.4	c.1154_1155insTTGTC	p.K385Nfs*47
ET_19	19	13054627	.	COSM1738056	A	ATTGTC	0.3	frameshift	CALR	NM_004343.4	c.1154_1155insTTGTC	p.K385Nfs*47
ET_3	19	13054627	.	COSM1738056	A	ATTGTC	0.32	frameshift	CALR	NM_004343.4	c.1154_1155insTTGTC	p.K385Nfs*47
Overt PMF_10	19	.	rs1555760738	COSM1738055	.	.	0.464	frameshift	CALR	NM_004343.4	c.1099_1150del	p.L367Tfs*46
Overt PMF_13	19	.	rs1555760738	COSM1738055	.	.	0.463	frameshift	CALR	NM_004343.4	c.1099_1150del	p.L367Tfs*46
Overt PMF_17	19	.	rs1555760738	COSM1738055	.	.	0.45	frameshift	CALR	NM_004343.4	c.1099_1150del	p.L367Tfs*46
Overt PMF_19	19	.	rs1555760738	COSM1738055	.	.	0.466	frameshift	CALR	NM_004343.4	c.1099_1150del	p.L367Tfs*46
Overt PMF_25	19	.	rs1555760738	COSM1738055	.	.	0.464	frameshift	CALR	NM_004343.4	c.1099_1150del	p.L367Tfs*46
Overt PMF_4	19	.	rs1555760738	COSM1738055	.	.	0.515	frameshift	CALR	NM_004343.4	c.1099_1150del	p.L367Tfs*46
Overt PMF_5	19	.	rs1555760738	COSM1738055	.	.	0.458	frameshift	CALR	NM_004343.4	c.1099_1150del	p.L367Tfs*46
Overt PMF_26	19	13054592	.	COSM1738328	CAAGA	C	0.818	frameshift	CALR	NM_004343.4	c.1122_1125del	p.K374Nfs*55
Overt PMF_6	19	13054627	.	COSM1738056	A	ATTGTC	0.4762	frameshift	CALR	NM_004343.4	c.1154_1155insTTGTC	p.K385Nfs*47
pre-PMF_37	19	.	.	COSM4387412	.	.	0.462	frameshift	CALR	NM_004343.4	c.1094_1145delinsGGAGGG	p.Q365Rfs*50
pre-PMF_15	19	.	rs1555760738	COSM1738055	.	.	0.459	frameshift	CALR	NM_004343.4	c.1099_1150del	p.L367Tfs*46
pre-PMF_50	19	.	rs1555760738	COSM1738055	.	.	0.545	frameshift	CALR	NM_004343.4	c.1099_1150del	p.L367Tfs*46
pre-PMF_54	19	.	rs1555760738	COSM1738055	.	.	0.484	frameshift	CALR	NM_004343.4	c.1099_1150del	p.L367Tfs*46
pre-PMF_62	19	.	rs1555760738	COSM1738055	.	.	0.455	frameshift	CALR	NM_004343.4	c.1099_1150del	p.L367Tfs*46
pre-PMF_66	19	.	rs1555760738	COSM1738055	.	.	0.461	frameshift	CALR	NM_004343.4	c.1099_1150del	p.L367Tfs*46
pre-PMF_45	19	.	.	COSM1738343	.	.	0.305	frameshift	CALR	NM_004343.4	c.1103_1154del	p.K368Rfs*45
pre-PMF_31	7	2954933	rs755425231	COSM1088965	G	A	0.5194	missense	CARD11	NM_032415.6	c.2777C>T	p.P926L
ET_7	11	119170448	rs751198294	COSM6620885	G	A	0.54	missense	CBL	NM_005188.3	c.2678G>A	p.R893Q
ET_69	22	29130449	rs587780181	.	CTCCTCAGGTTCTTGG	C	0.32	inframe	CHEK2	NM_001005735.2	c.246_260del	p.D82_E86del
ET_67	22	29107934	rs587781379	COSM6004987	C	T	0.48	missense	CHEK2	NM_001005735.2	c.884G>A	p.S295N
ET_72	22	29095831	rs563752762	.	C	T	0.27	missense	CHEK2	NM_001005735.2	c.1132G>A	p.V378M
Overt PMF_13	22	29091846	rs531398630	COSM4002125	G	A	0.5484	missense	CHEK2	NM_001005735.2	c.1240C>T	p.H414Y
pre-PMF_52	22	29091846	rs531398630	COSM4002125	G	A	0.4857	missense	CHEK2	NM_001005735.2	c.1240C>T	p.H414Y
pre-PMF_61	5	149433745	rs537011691	COSM6918205	C	T	0.5146	missense	CSF1R	NM_005211.3	c.2806G>A	p.G936S
pre-PMF_26	16	67654648	.	COSM7003882	T	A	0.0514	missense	CTCF	NM_006565.4	c.1135T>A	p.F379I
Overt PMF_16	7	101891741	.	.	C	T	0.3241	nonsense	CUX1	NM_181552.4	c.3937C>T	p.Q1313*
Overt PMF_3	7	101755039	.	.	C	T	0.156	nonsense	CUX1	NM_181552.4	c.592C>T	p.Q198*
pre-PMF_20	7	101801890	.	.	T	C	0.5385	splice site	CUX1	NM_181552.4	c.723+2T>C	X242_splice
Overt PMF_27	5	176939370	rs869312828	COSM166515	C	T	0.114	missense	DDX41	NM_016222.4	c.1574G>A	p.R525H
Overt PMF_27	5	176941939	rs139780256	COSM4676832	T	C	0.52	missense	DDX41	NM_016222.4	c.776A>G	p.Y259C
pre-PMF_40	5	176941939	rs139780256	COSM4676832	T	C	0.4436	missense	DDX41	NM_016222.4	c.776A>G	p.Y259C
ET_14	2	25470496	.	.	GC	G	0.36	frameshift	DNMT3A	NM_175629.2	c.977del	p.R326Pfs*19
ET_27	2	25457176	rs149095705	COSM87007	G	A	0.05	missense	DNMT3A	NM_175629.2	c.2711C>T	p.P904L
ET_44	2	25463242	.	COSM4766069	A	C	0.08	missense	DNMT3A	NM_175629.2	c.2251T>G	p.F751V
ET_75	2	25463172	.	COSM5878755	T	A	0.35	missense	DNMT3A	NM_175629.2	c.2321A>T	p.E774V
ET_8	2	25463554	rs746857175	COSM249803	A	T	0.23	missense	DNMT3A	NM_175629.2	c.2128T>A	p.C710S
ET_29	2	25467523	rs767136883	COSM2911783	T	C	0.38	splice site	DNMT3A	NM_175629.2	c.1555-2A>G	X519_splice
ET_38	2	25467023	.	.	C	A	0.41	splice site	DNMT3A	NM_175629.2	c.1851+1G>T	X618_splice
ET_66	2	25463169	.	.	A	C	0.11	splice site	DNMT3A	NM_175629.2	c.2322+2T>G	X775_splice
Overt PMF_20	2	25458595	rs764502627	.	A	AT	0.5	frameshift	DNMT3A	NM_175629.2	c.2577dup	p.W860Mfs*4
Overt PMF_8	2	25457242	rs147001633	COSM52944	C	T	0.4972	missense	DNMT3A	NM_175629.2	c.2645G>A	p.R882H
pre-PMF_58	2	25466800	rs144689354	COSM87012	G	A	0.0641	missense	DNMT3A	NM_175629.2	c.1903C>T	p.R635W
pre-PMF_44	2	25457242	rs147001633	COSM52944	C	T	0.5442	missense	DNMT3A	NM_175629.2	c.2645G>A	p.R882H
pre-PMF_48	2	25457242	rs147001633	COSM52944	C	T	0.5047	missense	DNMT3A	NM_175629.2	c.2645G>A	p.R882H
pre-PMF_8	2	25457242	rs147001633	COSM52944	C	T	0.4387	missense	DNMT3A	NM_175629.2	c.2645G>A	p.R882H
ET_67	7	55259434	rs150036236	COSM53105	G	A	0.53	missense	EGFR	NM_005228.5	c.2492G>A	p.R831H
pre-PMF_46	7	55211072	rs141271101	COSM42977	G	C	0.4695	missense	EGFR	NM_005228.5	c.315G>C	p.Q105H
Overt PMF_15	22	41551055	rs776310672	COSM6654399	C	T	0.5348	missense	EP300	NM_001429.4	c.3199C>T	p.R1067C
pre-PMF_7	12	22811995	rs370316713	COSM210967	A	G	0.4318	missense	ETNK1	NM_018638.5	c.731A>G	p.N244S
pre-PMF_64	12	12022421	rs1333027552	rs1333027552	T	C	0.143	missense	ETV6	NM_001987.5	c.527T>C	p.I176T
Overt PMF_14	7	148512029	.	.	T	A	0.1863	missense	EZH2	NM_004456.4	c.1649A>T	p.K550M
pre-PMF_19	7	148511205	.	COSM7350341	C	G	0.284	missense	EZH2	NM_004456.4	c.1697G>C	p.R566P
ET_4	X	34149284	rs371417690	COSM8144247	C	T	1	missense	FAM47A	NM_203408.3	c.1112G>A	p.R371Q
ET_54	X	34149269	.	COSM756095	T	C	1	missense	FAM47A	NM_203408.3	c.1127A>G	p.H376R
pre-PMF_35	X	34148844	rs17855514	COSM4421329	G	A	0.9877	missense	FAM47A	NM_203408.3	c.1552C>T	p.R518C
pre-PMF_41	4	153332853	rs751626529	COSM3738522	G	A	0.5827	missense	FBXW7	NM_033632.3	c.103C>T	p.R35C
pre-PMF_58	4	153249366	rs756238684	COSM305934	T	C	0.4255	missense	FBXW7	NM_033632.3	c.1412A>G	p.E471G
ET_30	20	57484420	rs11554273	COSM27887	C	T	0.06	missense	GNAS	NM_080425.3	c.2530C>T	p.R844C
pre-PMF_24	20	57484427	.	COSM1718974	T	C	0.1707	missense	GNAS	NM_080425.3	c.2537T>C	p.L846P
ET_2	9	86588843	.	COSM3433313	C	T	0.09	missense	HNRNPK	NM_031263.4	c.376G>A	p.E126K
Overt PMF_1	15	90631934	rs121913502	COSM41590	C	T	0.524	missense	IDH2	NM_002168.4	c.419G>A	p.R140Q
ET_73	17	37922200	rs761982738	COSM3729684	C	T	0.44	missense	IKZF3	NM_012481.5	c.1373G>A	p.R458H
ET_11	9	5073770	rs77375493	COSM12600	G	T	0.14	missense	JAK2	NM_004972.3	c.1849G>T	p.V617F
ET_12	9	5073770	rs77375493	COSM12600	G	T	0.12	missense	JAK2	NM_004972.3	c.1849G>T	p.V617F
ET_13	9	5073770	rs77375493	COSM12600	G	T	0.24	missense	JAK2	NM_004972.3	c.1849G>T	p.V617F
ET_14	9	5073770	rs77375493	COSM12600	G	T	0.69	missense	JAK2	NM_004972.3	c.1849G>T	p.V617F
ET_15	9	5073770	rs77375493	COSM12600	G	T	0.05	missense	JAK2	NM_004972.3	c.1849G>T	p.V617F
ET_16	9	5073770	rs77375493	COSM12600	G	T	0.36	missense	JAK2	NM_004972.3	c.1849G>T	p.V617F
ET_17	9	5073770	rs77375493	COSM12600	G	T	0.25	missense	JAK2	NM_004972.3	c.1849G>T	p.V617F
ET_2	9	5073770	rs77375493	COSM12600	G	T	0.098	missense	JAK2	NM_004972.3	c.1849G>T	p.V617F
ET_20	9	5073770	rs77375493	COSM12600	G	T	0.05	missense	JAK2	NM_004972.3	c.1849G>T	p.V617F
ET_21	9	5073770	rs77375493	COSM12600	G	T	0.3	missense	JAK2	NM_004972.3	c.1849G>T	p.V617F
ET_22	9	5073770	rs77375493	COSM12600	G	T	0.28	missense	JAK2	NM_004972.3	c.1849G>T	p.V617F
ET_23	9	5073770	rs77375493	COSM12600	G	T	0.21	missense	JAK2	NM_004972.3	c.1849G>T	p.V617F
ET_24	9	5073770	rs77375493	COSM12600	G	T	0.25	missense	JAK2	NM_004972.3	c.1849G>T	p.V617F
ET_25	9	5073770	rs77375493	COSM12600	G	T	0.36	missense	JAK2	NM_004972.3	c.1849G>T	p.V617F
ET_26	9	5073770	rs77375493	COSM12600	G	T	0.05	missense	JAK2	NM_004972.3	c.1849G>T	p.V617F
ET_27	9	5073770	rs77375493	COSM12600	G	T	0.45	missense	JAK2	NM_004972.3	c.1849G>T	p.V617F
ET_30	9	5073770	rs77375493	COSM12600	G	T	0.14	missense	JAK2	NM_004972.3	c.1849G>T	p.V617F
ET_32	9	5073770	rs77375493	COSM12600	G	T	0.06	missense	JAK2	NM_004972.3	c.1849G>T	p.V617F
ET_33	9	5073770	rs77375493	COSM12600	G	T	0.09	missense	JAK2	NM_004972.3	c.1849G>T	p.V617F
ET_36	9	5073770	rs77375493	COSM12600	G	T	0.16	missense	JAK2	NM_004972.3	c.1849G>T	p.V617F
ET_37	9	5073770	rs77375493	COSM12600	G	T	0.08	missense	JAK2	NM_004972.3	c.1849G>T	p.V617F
ET_39	9	5073770	rs77375493	COSM12600	G	T	0.3	missense	JAK2	NM_004972.3	c.1849G>T	p.V617F
ET_40	9	5073770	rs77375493	COSM12600	G	T	0.28	missense	JAK2	NM_004972.3	c.1849G>T	p.V617F
ET_41	9	5073770	rs77375493	COSM12600	G	T	0.38	missense	JAK2	NM_004972.3	c.1849G>T	p.V617F
ET_43	9	5073770	rs77375493	COSM12600	G	T	0.21	missense	JAK2	NM_004972.3	c.1849G>T	p.V617F
ET_44	9	5073770	rs77375493	COSM12600	G	T	0.09	missense	JAK2	NM_004972.3	c.1849G>T	p.V617F
ET_46	9	5073770	rs77375493	COSM12600	G	T	0.06	missense	JAK2	NM_004972.3	c.1849G>T	p.V617F
ET_5	9	5073770	rs77375493	COSM12600	G	T	0.28	missense	JAK2	NM_004972.3	c.1849G>T	p.V617F
ET_51	9	5073770	rs77375493	COSM12600	G	T	0.08	missense	JAK2	NM_004972.3	c.1849G>T	p.V617F
ET_52	9	5073770	rs77375493	COSM12600	G	T	0.39	missense	JAK2	NM_004972.3	c.1849G>T	p.V617F
ET_53	9	5073770	rs77375493	COSM12600	G	T	0.29	missense	JAK2	NM_004972.3	c.1849G>T	p.V617F
ET_54	9	5073770	rs77375493	COSM12600	G	T	0.07	missense	JAK2	NM_004972.3	c.1849G>T	p.V617F
ET_56	9	5073770	rs77375493	COSM12600	G	T	0.46	missense	JAK2	NM_004972.3	c.1849G>T	p.V617F
ET_57	9	5073770	rs77375493	COSM12600	G	T	0.37	missense	JAK2	NM_004972.3	c.1849G>T	p.V617F
ET_60	9	5073770	rs77375493	COSM12600	G	T	0.7	missense	JAK2	NM_004972.3	c.1849G>T	p.V617F
ET_61	9	5073770	rs77375493	COSM12600	G	T	0.19	missense	JAK2	NM_004972.3	c.1849G>T	p.V617F
ET_63	9	5073770	rs77375493	COSM12600	G	T	0.14	missense	JAK2	NM_004972.3	c.1849G>T	p.V617F
ET_64	9	5073770	rs77375493	COSM12600	G	T	0.32	missense	JAK2	NM_004972.3	c.1849G>T	p.V617F
ET_66	9	5073770	rs77375493	COSM12600	G	T	0.12	missense	JAK2	NM_004972.3	c.1849G>T	p.V617F
ET_67	9	5073770	rs77375493	COSM12600	G	T	0.66	missense	JAK2	NM_004972.3	c.1849G>T	p.V617F
ET_68	9	5073770	rs77375493	COSM12600	G	T	0.07	missense	JAK2	NM_004972.3	c.1849G>T	p.V617F
ET_69	9	5073770	rs77375493	COSM12600	G	T	0.28	missense	JAK2	NM_004972.3	c.1849G>T	p.V617F
ET_7	9	5073770	rs77375493	COSM12600	G	T	0.4	missense	JAK2	NM_004972.3	c.1849G>T	p.V617F
ET_70	9	5073770	rs77375493	COSM12600	G	T	0.28	missense	JAK2	NM_004972.3	c.1849G>T	p.V617F
ET_71	9	5073770	rs77375493	COSM12600	G	T	0.67	missense	JAK2	NM_004972.3	c.1849G>T	p.V617F
ET_72	9	5073770	rs77375493	COSM12600	G	T	0.4	missense	JAK2	NM_004972.3	c.1849G>T	p.V617F
ET_73	9	5073770	rs77375493	COSM12600	G	T	0.46	missense	JAK2	NM_004972.3	c.1849G>T	p.V617F
ET_74	9	5073770	rs77375493	COSM12600	G	T	0.31	missense	JAK2	NM_004972.3	c.1849G>T	p.V617F
ET_75	9	5073770	rs77375493	COSM12600	G	T	0.27	missense	JAK2	NM_004972.3	c.1849G>T	p.V617F
ET_8	9	5073770	rs77375493	COSM12600	G	T	0.05	missense	JAK2	NM_004972.3	c.1849G>T	p.V617F
ET_9	9	5073770	rs77375493	COSM12600	G	T	0.09	missense	JAK2	NM_004972.3	c.1849G>T	p.V617F
Overt PMF_1	9	5073770	rs77375493	COSM12600	G	T	0.729	missense	JAK2	NM_004972.3	c.1849G>T	p.V617F
Overt PMF_11	9	5073770	rs77375493	COSM12600	G	T	0.4935	missense	JAK2	NM_004972.3	c.1849G>T	p.V617F
Overt PMF_12	9	5073770	rs77375493	COSM12600	G	T	0.2889	missense	JAK2	NM_004972.3	c.1849G>T	p.V617F
Overt PMF_14	9	5073770	rs77375493	COSM12600	G	T	0.1636	missense	JAK2	NM_004972.3	c.1849G>T	p.V617F
Overt PMF_16	9	5073770	rs77375493	COSM12600	G	T	0.0632	missense	JAK2	NM_004972.3	c.1849G>T	p.V617F
Overt PMF_18	9	5073770	rs77375493	COSM12600	G	T	0.8043	missense	JAK2	NM_004972.3	c.1849G>T	p.V617F
Overt PMF_2	9	5073770	rs77375493	COSM12600	G	T	0.7286	missense	JAK2	NM_004972.3	c.1849G>T	p.V617F
Overt PMF_20	9	5073770	rs77375493	COSM12600	G	T	0.4691	missense	JAK2	NM_004972.3	c.1849G>T	p.V617F
Overt PMF_21	9	5073770	rs77375493	COSM12600	G	T	0.5435	missense	JAK2	NM_004972.3	c.1849G>T	p.V617F
Overt PMF_23	9	5073770	rs77375493	COSM12600	G	T	0.8857	missense	JAK2	NM_004972.3	c.1849G>T	p.V617F
Overt PMF_24	9	5073770	rs77375493	COSM12600	G	T	0.5256	missense	JAK2	NM_004972.3	c.1849G>T	p.V617F
Overt PMF_27	9	5073770	rs77375493	COSM12600	G	T	0.158	missense	JAK2	NM_004972.3	c.1849G>T	p.V617F
Overt PMF_3	9	5073770	rs77375493	COSM12600	G	T	0.4694	missense	JAK2	NM_004972.3	c.1849G>T	p.V617F
Overt PMF_7	9	5073770	rs77375493	COSM12600	G	T	0.883	missense	JAK2	NM_004972.3	c.1849G>T	p.V617F
Overt PMF_8	9	5073770	rs77375493	COSM12600	G	T	0.4737	missense	JAK2	NM_004972.3	c.1849G>T	p.V617F
Overt PMF_9	9	5073770	rs77375493	COSM12600	G	T	0.1449	missense	JAK2	NM_004972.3	c.1849G>T	p.V617F
pre-PMF_1	9	5073770	rs77375493	COSM12600	G	T	0.982	missense	JAK2	NM_004972.3	c.1849G>T	p.V617F
pre-PMF_10	9	5073770	rs77375493	COSM12600	G	T	0.581	missense	JAK2	NM_004972.3	c.1849G>T	p.V617F
pre-PMF_11	9	5073770	rs77375493	COSM12600	G	T	0.4219	missense	JAK2	NM_004972.3	c.1849G>T	p.V617F
pre-PMF_12	9	5073770	rs77375493	COSM12600	G	T	0.8472	missense	JAK2	NM_004972.3	c.1849G>T	p.V617F
pre-PMF_13	9	5073770	rs77375493	COSM12600	G	T	0.319	missense	JAK2	NM_004972.3	c.1849G>T	p.V617F
pre-PMF_14	9	5073770	rs77375493	COSM12600	G	T	0.292	missense	JAK2	NM_004972.3	c.1849G>T	p.V617F
pre-PMF_17	9	5073770	rs77375493	COSM12600	G	T	0.3889	missense	JAK2	NM_004972.3	c.1849G>T	p.V617F
pre-PMF_18	9	5073770	rs77375493	COSM12600	G	T	0.3231	missense	JAK2	NM_004972.3	c.1849G>T	p.V617F
pre-PMF_19	9	5073770	rs77375493	COSM12600	G	T	0.5333	missense	JAK2	NM_004972.3	c.1849G>T	p.V617F
pre-PMF_2	9	5073770	rs77375493	COSM12600	G	T	0.403	missense	JAK2	NM_004972.3	c.1849G>T	p.V617F
pre-PMF_21	9	5073770	rs77375493	COSM12600	G	T	0.4521	missense	JAK2	NM_004972.3	c.1849G>T	p.V617F
pre-PMF_22	9	5073770	rs77375493	COSM12600	G	T	0.2917	missense	JAK2	NM_004972.3	c.1849G>T	p.V617F
pre-PMF_23	9	5073770	rs77375493	COSM12600	G	T	0.4872	missense	JAK2	NM_004972.3	c.1849G>T	p.V617F
pre-PMF_24	9	5073770	rs77375493	COSM12600	G	T	0.6596	missense	JAK2	NM_004972.3	c.1849G>T	p.V617F
pre-PMF_25	9	5073770	rs77375493	COSM12600	G	T	0.4719	missense	JAK2	NM_004972.3	c.1849G>T	p.V617F
pre-PMF_26	9	5073770	rs77375493	COSM12600	G	T	0.4805	missense	JAK2	NM_004972.3	c.1849G>T	p.V617F
pre-PMF_27	9	5073770	rs77375493	COSM12600	G	T	0.5	missense	JAK2	NM_004972.3	c.1849G>T	p.V617F
pre-PMF_28	9	5073770	rs77375493	COSM12600	G	T	0.5777	missense	JAK2	NM_004972.3	c.1849G>T	p.V617F
pre-PMF_29	9	5073770	rs77375493	COSM12600	G	T	0.438	missense	JAK2	NM_004972.3	c.1849G>T	p.V617F
pre-PMF_3	9	5073770	rs77375493	COSM12600	G	T	0.8889	missense	JAK2	NM_004972.3	c.1849G>T	p.V617F
pre-PMF_30	9	5073770	rs77375493	COSM12600	G	T	0.433	missense	JAK2	NM_004972.3	c.1849G>T	p.V617F
pre-PMF_31	9	5073770	rs77375493	COSM12600	G	T	0.8519	missense	JAK2	NM_004972.3	c.1849G>T	p.V617F
pre-PMF_32	9	5073770	rs77375493	COSM12600	G	T	0.1435	missense	JAK2	NM_004972.3	c.1849G>T	p.V617F
pre-PMF_34	9	5073770	rs77375493	COSM12600	G	T	0.601	missense	JAK2	NM_004972.3	c.1849G>T	p.V617F
pre-PMF_35	9	5073770	rs77375493	COSM12600	G	T	0.2228	missense	JAK2	NM_004972.3	c.1849G>T	p.V617F
pre-PMF_36	9	5073770	rs77375493	COSM12600	G	T	0.3399	missense	JAK2	NM_004972.3	c.1849G>T	p.V617F
pre-PMF_38	9	5073770	rs77375493	COSM12600	G	T	0.2057	missense	JAK2	NM_004972.3	c.1849G>T	p.V617F
pre-PMF_39	9	5073770	rs77375493	COSM12600	G	T	0.3787	missense	JAK2	NM_004972.3	c.1849G>T	p.V617F
pre-PMF_4	9	5073770	rs77375493	COSM12600	G	T	0.836	missense	JAK2	NM_004972.3	c.1849G>T	p.V617F
pre-PMF_40	9	5073770	rs77375493	COSM12600	G	T	0.1441	missense	JAK2	NM_004972.3	c.1849G>T	p.V617F
pre-PMF_41	9	5073770	rs77375493	COSM12600	G	T	0.3152	missense	JAK2	NM_004972.3	c.1849G>T	p.V617F
pre-PMF_43	9	5073770	rs77375493	COSM12600	G	T	0.4023	missense	JAK2	NM_004972.3	c.1849G>T	p.V617F
pre-PMF_44	9	5073770	rs77375493	COSM12600	G	T	0.3442	missense	JAK2	NM_004972.3	c.1849G>T	p.V617F
pre-PMF_46	9	5073770	rs77375493	COSM12600	G	T	0.5215	missense	JAK2	NM_004972.3	c.1849G>T	p.V617F
pre-PMF_47	9	5073770	rs77375493	COSM12600	G	T	0.2567	missense	JAK2	NM_004972.3	c.1849G>T	p.V617F
pre-PMF_48	9	5073770	rs77375493	COSM12600	G	T	0.5122	missense	JAK2	NM_004972.3	c.1849G>T	p.V617F
pre-PMF_49	9	5073770	rs77375493	COSM12600	G	T	0.368	missense	JAK2	NM_004972.3	c.1849G>T	p.V617F
pre-PMF_5	9	5073770	rs77375493	COSM12600	G	T	0.2639	missense	JAK2	NM_004972.3	c.1849G>T	p.V617F
pre-PMF_51	9	5073770	rs77375493	COSM12600	G	T	0.1951	missense	JAK2	NM_004972.3	c.1849G>T	p.V617F
pre-PMF_52	9	5073770	rs77375493	COSM12600	G	T	0.459	missense	JAK2	NM_004972.3	c.1849G>T	p.V617F
pre-PMF_53	9	5073770	rs77375493	COSM12600	G	T	0.5915	missense	JAK2	NM_004972.3	c.1849G>T	p.V617F
pre-PMF_56	9	5073770	rs77375493	COSM12600	G	T	0.4286	missense	JAK2	NM_004972.3	c.1849G>T	p.V617F
pre-PMF_57	9	5073770	rs77375493	COSM12600	G	T	0.7356	missense	JAK2	NM_004972.3	c.1849G>T	p.V617F
pre-PMF_58	9	5073770	rs77375493	COSM12600	G	T	0.2125	missense	JAK2	NM_004972.3	c.1849G>T	p.V617F
pre-PMF_59	9	5073770	rs77375493	COSM12600	G	T	0.3889	missense	JAK2	NM_004972.3	c.1849G>T	p.V617F
pre-PMF_6	9	5073770	rs77375493	COSM12600	G	T	0.3077	missense	JAK2	NM_004972.3	c.1849G>T	p.V617F
pre-PMF_60	9	5073770	rs77375493	COSM12600	G	T	0.2162	missense	JAK2	NM_004972.3	c.1849G>T	p.V617F
pre-PMF_61	9	5073770	rs77375493	COSM12600	G	T	0.8902	missense	JAK2	NM_004972.3	c.1849G>T	p.V617F
pre-PMF_63	9	5073770	rs77375493	COSM12600	G	T	0.245	missense	JAK2	NM_004972.3	c.1849G>T	p.V617F
pre-PMF_64	9	5073770	rs77375493	COSM12600	G	T	0.417	missense	JAK2	NM_004972.3	c.1849G>T	p.V617F
pre-PMF_65	9	5073770	rs77375493	COSM12600	G	T	0.108	missense	JAK2	NM_004972.3	c.1849G>T	p.V617F
pre-PMF_67	9	5073770	rs77375493	COSM12600	G	T	0.126	missense	JAK2	NM_004972.3	c.1849G>T	p.V617F
pre-PMF_68	9	5073770	rs77375493	COSM12600	G	T	0.571	missense	JAK2	NM_004972.3	c.1849G>T	p.V617F
pre-PMF_7	9	5073770	rs77375493	COSM12600	G	T	0.2985	missense	JAK2	NM_004972.3	c.1849G>T	p.V617F
pre-PMF_8	9	5073770	rs77375493	COSM12600	G	T	0.1959	missense	JAK2	NM_004972.3	c.1849G>T	p.V617F
pre-PMF_9	9	5073770	rs77375493	COSM12600	G	T	0.6667	missense	JAK2	NM_004972.3	c.1849G>T	p.V617F
ET_19	8	41791255	rs368743903	COSM5932246	G	A	0.49	missense	KAT6A	NM_006766.5	c.4483C>T	p.R1495C
ET_3	11	30033988	rs765923739	COSM5000356	G	A	0.46	missense	KCNA4	NM_002233.4	c.238C>T	p.R80W
ET_67	11	30033961	rs768699041	COSM275635	G	A	0.49	missense	KCNA4	NM_002233.4	c.265C>T	p.R89W
ET_66	4	55976873	rs750983015	COSM4936555	G	A	0.46	missense	KDR	NM_002253.4	c.1039C>T	p.R347C
pre-PMF_65	4	55984794	rs761016513	COSM4878322	G	A	0.38	missense	KDR	NM_002253.4	c.335C>T	p.S112L
ET_56	11	118352736	rs150277124	COSM1215167	C	T	0.5	missense	KMT2A	NM_001197104.2	c.3941C>T	p.P1314L
ET_62	11	118370594	rs781848142	COSM8504296	G	A	0.52	missense	KMT2A	NM_001197104.2	c.6124G>A	p.D2042N
ET_3	7	151878080	rs764025360	.	G	A	0.32	missense	KMT2C	NM_170606.3	c.6865C>T	p.R2289C
ET_53	7	151945057	.	COSM333704	G	T	0.15	missense	KMT2C	NM_170606.3	c.2462C>T	p.P821L
ET_9	7	151877013	rs1193738624	COSM5710459	G	A	0.48	missense	KMT2C	NM_170606.3	c.7348C>T	p.P2450S
Overt PMF_14	7	151878080	rs764025360	.	G	A	0.219	missense	KMT2C	NM_170606.3	c.6865C>T	p.R2289C
Overt PMF_11	12	25378561	rs1057519725	COSM19900	G	A	0.2479	missense	KRAS	NM_004985.5	c.437C>T	p.A146V
ET_28	1	43815008	rs121913616	COSM19193	TG	AA	0.18	missense	MPL	NM_005373.2	c.1543_1544delinsAA	p.W515K
ET_34	1	43805160	rs913913702	COSM26072	T	C	0.09	missense	MPL	NM_005373.2	c.610T>C	p.S204P
ET_38	1	43815009	rs121913615	COSM18918	G	T	0.3	missense	MPL	NM_005373.2	c.1544G>T	p.W515L
ET_47	1	43805161	.	COSM28996	C	T	0.36	missense	MPL	NM_005373.2	c.611C>T	p.S204F
ET_55	1	43815009	rs121913615	COSM18918	G	T	0.19	missense	MPL	NM_005373.2	c.1544G>T	p.W515L
ET_65	1	43815009	rs121913615	COSM18918	G	T	0.14	missense	MPL	NM_005373.2	c.1544G>T	p.W515L
Overt PMF_15	1	43815008	rs121913616	COSM19193	TG	AA	0.75	missense	MPL	NM_005373.2	c.1543_1544delinsAA	p.W515K
pre-PMF_33	1	43815009	rs121913615	COSM18918	G	T	0.6776	missense	MPL	NM_005373.2	c.1544G>T	p.W515L
pre-PMF_42	1	43815009	rs121913615	COSM18918	G	T	0.2981	missense	MPL	NM_005373.2	c.1544G>T	p.W515L
pre-PMF_55	1	43805160	rs913913702	COSM26072	T	C	0.1154	missense	MPL	NM_005373.2	c.610T>C	p.S204P
Overt PMF_10	2	47707847	.	.	A	G	0.3784	missense	MSH2	NM_000251.2	c.2471A>G	p.Q824R
Overt PMF_10	8	128750945	.	COSM1454792	C	T	0.4583	missense	MYC	NM_002467.6	c.482C>T	p.S161L
Overt PMF_20	17	29562747	rs137854556	COSM24497	G	A	0.2713	missense	NF1	NM_001042492.2	c.3827G>A	p.R1276Q
pre-PMF_7	17	29541474	rs778963145	COSM1324071	T	TA	0.0625	frameshift	NF1	NM_001042492.2	c.1399dup	p.T467Nfs*3
pre-PMF_20	17	29486049	.	COSM6911557	G	GA	0.3636	frameshift	NF1	NM_001042492.2	c.233dup	p.N78Kfs*29
pre-PMF_19	17	29562791	.	.	G	C	0.5484	splice site	NF1	NM_001042492.2	c.3870+1G>C	X1291_splice
pre-PMF_7	17	29588767	rs1567863578	.	T	A	0.0924	missense	NF1	NM_001042492.2	c.4616T>A	p.M1539K
pre-PMF_13	17	29508492	.	.	AA	TAT	0.0488	frameshift	NF1	NM_001042492.2	c.639_640delinsTAT	p.N214Ifs*2
pre-PMF_35	5	170819953	rs751654967	COSM6923187	CGAT	C	0.6021	inframe	NPM1	NM_002520.6	c.504_506del	p.D168del
pre-PMF_20	1	115258747	rs121913237	COSM564	C	T	0.4603	missense	NRAS	NM_002524.5	c.35G>A	p.G12D
pre-PMF_67	4	55161366	rs775944809	COSM6976602	C	T	0.484	missense	PDGFRA	NM_006206.6	c.3197C>T	p.T1066I
pre-PMF_14	4	55133523	rs142492533	COSM1540243	C	T	0.4536	missense	PDGFRA	NM_006206.6	c.827C>T	p.T276M
Overt PMF_5	7	6043687	rs371011390	COSM1549938	G	C	0.4495	missense	PMS2	NM_000535.7	c.166C>G	p.L56V
Overt PMF_8	7	6043687	rs371011390	COSM1549938	G	C	0.3964	missense	PMS2	NM_000535.7	c.166C>G	p.L56V
pre-PMF_64	7	6043687	rs371011390	COSM1549938	G	C	0.46	missense	PMS2	NM_000535.7	c.166C>G	p.L56V
pre-PMF_65	7	6026478	rs886062400	COSM6547977	C	T	0.476	missense	PMS2	NM_000535.7	c.1918G>A	p.E640K
ET_14	1	12919714	rs754386324	COSM1333413	G	T	0.52	missense	PRAMEF2	NM_023014.1	c.454G>T	p.D152Y
Overt PMF_24	7	103474008	rs752566456	COSM5008200	G	A	0.4351	missense	RELN	NM_005045.4	c.449C>T	p.A150V
Overt PMF_21	7	103130310	.	.	T	TTCTTCTCCCTTCTGGATCCAGCGGAACTG	0.0813	frameshift	RELN	NM_005045.4	c.9613_9641dup	p.E3214Dfs*88
pre-PMF_19	7	103276721	rs1452632737	COSM3084284	C	T	0.4032	missense	RELN	NM_005045.4	c.2264G>A	p.R755H
Overt PMF_14	21	36259172	.	COSM24736	G	A	0.1975	missense	RUNX1	NM_001754.4	c.319C>T	p.R107C
pre-PMF_57	21	36259198	.	COSM24719	AG	A	0.4639	frameshift	RUNX1	NM_001754.4	c.292del	p.L98Sfs*24
pre-PMF_12	21	36421162	rs750755857	COSM1030465	G	A	0.5222	missense	RUNX1	NM_001754.4	c.35C>T	p.S12L
pre-PMF_48	21	36164881	rs757030094	COSM5032220	C	T	0.5369	missense	RUNX1	NM_001754.4	c.994G>A	p.D332N
Overt PMF_20	18	42531907	rs267607042	COSM1318400	G	A	0.3394	missense	SETBP1	NM_015559.3	c.2602G>A	p.D868N
Overt PMF_16	18	42531913	rs267607040	COSM1234973	G	A	0.4551	missense	SETBP1	NM_015559.3	c.2608G>A	p.G870S
pre-PMF_16	18	42532289	rs1013272556	COSM6845530	C	T	0.5155	missense	SETBP1	NM_015559.3	c.2984C>T	p.P995L
ET_15	2	198267360	rs374250186	COSM131553	T	C	0.15	missense	SF3B1	NM_012433.4	c.1997A>G	p.K666R
ET_61	2	198267360	rs374250186	COSM131553	T	C	0.28	missense	SF3B1	NM_012433.4	c.1997A>G	p.K666R
Overt PMF_26	2	198267360	rs374250186	COSM131556	T	G	0.441	missense	SF3B1	NM_012433.4	c.1997A>C	p.K666T
Overt PMF_5	2	198267359	rs377023736	COSM132937	C	G	0.0579	missense	SF3B1	NM_012433.4	c.1998G>C	p.K666N
Overt PMF_12	2	198266834	rs559063155	COSM84677	T	C	0.2778	missense	SF3B1	NM_012433.4	c.2098A>G	p.K700E
pre-PMF_65	2	198267480	.	COSM7351434	T	C	0.095	missense	SF3B1	NM_012433.4	c.1877A>G	p.N626S
ET_45	12	111885547	rs772675280	.	C	T	0.09	nonsense	SH2B3	NM_005475.2	c.1324C>T	p.Q442*
Overt PMF_22	12	111885547	rs772675280	.	C	T	0.8406	nonsense	SH2B3	NM_005475.2	c.1324C>T	p.Q442*
Overt PMF_23	12	111856464	rs763418967	COSM6931456	C	A	0.4967	missense	SH2B3	NM_005475.2	c.515C>A	p.T172N
pre-PMF_56	12	111856464	rs763418967	COSM6931456	C	A	0.5131	missense	SH2B3	NM_005475.2	c.515C>A	p.T172N
ET_36	17	74732959	rs751713049	COSM146288	G	A	0.16	missense	SRSF2	NM_003016.4	c.284C>T	p.P95L
Overt PMF_1	17	74732959	rs751713049	COSM211504	G	T	0.484	missense	SRSF2	NM_003016.4	c.284C>A	p.P95H
Overt PMF_20	17	74732959	rs751713049	COSM211504	G	T	0.4353	missense	SRSF2	NM_003016.4	c.284C>A	p.P95H
pre-PMF_50	17	74733082	.	COSM6926357	G	A	0.0977	missense	SRSF2	NM_003016.4	c.161C>T	p.S54F
pre-PMF_17	17	74732959	rs751713049	COSM211504	G	T	0.3729	missense	SRSF2	NM_003016.4	c.284C>A	p.P95H
pre-PMF_20	17	74732959	rs751713049	COSM211504	G	T	0.3878	missense	SRSF2	NM_003016.4	c.284C>A	p.P95H
pre-PMF_57	17	74732959	rs751713049	COSM211661	G	C	0.4821	missense	SRSF2	NM_003016.4	c.284C>G	p.P95R
pre-PMF_3	17	74732959	rs751713049	COSM146288	G	A	0.2617	missense	SRSF2	NM_003016.4	c.284C>T	p.P95L
pre-PMF_33	X	123211813	.	.	A	G	0.065	missense	STAG2	NM_001042749.2	c.2680A>G	p.N894D
pre-PMF_7	X	123176460	.	.	GAGATAATTCGAAAAATGACTGA	G	0.0682	frameshift	STAG2	NM_001042749.2	c.431_452del	p.I144Nfs*32
Overt PMF_16	17	40475060	.	COSM1716154	CCTT	C	0.0782	inframe	STAT3	NM_139276.2	c.1847_1849del	p.E616del
ET_11	4	106193849	rs777908833	COSM4385603	G	GA	0.2	frameshift	TET2	NM_001127208.2	c.4317dup	p.R1440Tfs*38
ET_38	4	106157808	.	.	CCAAG	C	0.32	frameshift	TET2	NM_001127208.2	c.2710_2713del	p.Q904Ifs*16
ET_66	4	106155836	.	.	CA	C	0.07	frameshift	TET2	NM_001127208.2	c.738del	p.S247Lfs*3
ET_67	4	106158369	.	.	GAC	G	0.26	frameshift	TET2	NM_001127208.2	c.3271_3272del	p.P1092Nfs*11
ET_11	4	106155467	rs773565437	COSM6309860	G	A	0.49	missense	TET2	NM_001127208.2	c.368G>A	p.R123H
ET_12	4	106157195	.	.	T	A	0.12	nonsense	TET2	NM_001127208.2	c.2096T>A	p.L699*
ET_13	4	106155829	.	.	A	T	0.22	nonsense	TET2	NM_001127208.2	c.730A>T	p.K244*
ET_16	4	106155878	rs982225595	.	T	A	0.44	nonsense	TET2	NM_001127208.2	c.779T>A	p.L260*
ET_55	4	106156799	rs533215340	.	T	A	0.07	nonsense	TET2	NM_001127208.2	c.1700T>A	p.L567*
ET_69	4	106196282	.	COSM144515	C	T	0.32	nonsense	TET2	NM_001127208.2	c.4615C>T	p.Q1539*
ET_71	4	106196519	.	COSM110764	T	TA	0.25	nonsense	TET2	NM_001127208.2	c.4853dup	p.Y1618*
ET_74	4	106164778	rs1009194427	COSM42029	C	T	0.55	nonsense	TET2	NM_001127208.2	c.3646C>T	p.R1216*
Overt PMF_18	4	106156106	.	.	CA	C	0.2976	frameshift	TET2	NM_001127208.2	c.1008del	p.E337Kfs*10
Overt PMF_14	4	106157689	.	.	CACATGCAATATTTTCCAAAT	C	0.1961	frameshift	TET2	NM_001127208.2	c.2592_2611del	p.H864Qfs*30
pre-PMF_7	4	106156747	rs572712965	COSM41644	C	T	0.2244	nonsense	TET2	NM_001127208.2	c.1648C>T	p.R550*
pre-PMF_10	4	106156775	.	.	AT	A	0.4031	nonsense	TET2	NM_001127208.2	c.1677del	p.L560*
pre-PMF_30	4	106157029	rs752071309	COSM110753	C	T	0.428	nonsense	TET2	NM_001127208.2	c.1930C>T	p.Q644*
pre-PMF_3	4	106157196	.	.	G	GA	0.3789	frameshift	TET2	NM_001127208.2	c.2100dup	p.Q701Tfs*11
pre-PMF_7	4	106158045	.	.	GGT	G	0.4828	frameshift	TET2	NM_001127208.2	c.2948_2949del	p.V983Gfs*25
pre-PMF_3	4	106158199	rs1405763806	COSM5947327	C	T	0.5294	nonsense	TET2	NM_001127208.2	c.3100C>T	p.Q1034*
pre-PMF_46	4	106158482	.	.	A	AT	0.3904	nonsense	TET2	NM_001127208.2	c.3384dup	p.D1129*
pre-PMF_26	4	106182980	rs1160334208	COSM211727	T	G	0.1096	missense	TET2	NM_001127208.2	c.4019T>G	p.L1340R
pre-PMF_1	4	106190797	rs759658003	COSM41649	C	T	0.471	missense	TET2	NM_001127208.2	c.4075C>T	p.R1359C
pre-PMF_39	4	106155515	.	.	CA	C	0.4308	frameshift	TET2	NM_001127208.2	c.419del	p.N140Mfs*5
pre-PMF_24	4	106155529	.	.	TTG	T	0.3125	nonsense	TET2	NM_001127208.2	c.431_432del	p.L144*
pre-PMF_54	4	106196213	rs370735654	COSM43420	C	T	0.4732	nonsense	TET2	NM_001127208.2	c.4546C>T	p.R1516*
pre-PMF_17	4	106196424	.	COSM110784	C	A	0.2791	nonsense	TET2	NM_001127208.2	c.4757C>A	p.S1586*
pre-PMF_30	4	106196456	.	COSM4383956	TTC	T	0.485	frameshift	TET2	NM_001127208.2	c.4791_4792del	p.F1597Lfs*16
pre-PMF_20	4	106155605	.	.	A	AT	0.3571	nonsense	TET2	NM_001127208.2	c.507dup	p.N170*
pre-PMF_29	4	106155612	.	COSM5989536	CAG	A	0.472	nonsense	TET2	NM_001127208.2	c.513_515delinsA	p.C171*
pre-PMF_26	4	106155773	.	COSM4383763	TC	T	0.4141	frameshift	TET2	NM_001127208.2	c.676del	p.L226Wfs*24
pre-PMF_7	17	7579499	rs372201428	.	G	A	0.3656	missense	TP53	NM_000546.6	c.188C>T	p.A63V
pre-PMF_65	17	7577082	rs786201059	COSM10726	C	T	0.424	missense	TP53	NM_000546.6	c.856G>A	p.E286K
Overt PMF_24	21	44524456	rs371769427	COSM166866	G	A	0.3981	missense	U2AF1	NM_006758.2	c.101C>T	p.S34F
pre-PMF_54	11	32417920	.	.	G	A	0.0631	missense	WT1	NM_024426.6	c.1132C>T	p.L378F
Overt PMF_15	X	15821838	.	.	AAG	A	0.625	frameshift	ZRSR2	NM_005089.3	c.236_237del	p.E79Afs*18
Overt PMF_5	X	15822254	.	.	G	A	0.1481	nonsense	ZRSR2	NM_005089.3	c.333G>A	p.W111*
Overt PMF_4	X	15809095	.	COSM6865252	G	GA	0.6	frameshift	ZRSR2	NM_005089.3	c.83dup	p.K29Efs*26
pre-PMF_65	X	15809121	.	COSM5945465	C	T	0.085	nonsense	ZRSR2	NM_005089.3	c.106C>T	p.R36*
pre-PMF_65	X	15836720	.	.	A	T	0.123	missense	ZRSR2	NM_005089.3	c.782A>T	p.N261I
pre-PMF_28	X	15838370	.	COSM4385293	C	T	0.5703	nonsense	ZRSR2	NM_005089.3	c.868C>T	p.R290*
pre-PMF_29	X	15838385	rs775221448	COSM4385294	C	T	0.934	nonsense	ZRSR2	NM_005089.3	c.883C>T	p.R295*
pre-PMF_35	X	15838407	.	.	G	A	0.0647	missense	ZRSR2	NM_005089.3	c.905G>A	p.C302Y
*The genomic position (hg19), reference allele (REF) and alternative allele (ALT) of CALR mutations solely detected by fragment analysis are not shown.
#The VAFs of all CALR mutations were determined from fragment analysis results.
